# Supplementary material for: Regular Exercise Enhances Task-Based Industriousness in Laboratory Rats
Source: PLoS One. 2015 Jun 17;10(6):e0129831. doi: 10.1371/journal.pone.0129831 (PMC4470589; doi:10.1371/journal.pone.0129831)
Supplement: S1 File — (XLSX) [file pone.0129831.s001.xlsx]

## Sheet: weights
	weight (g)
WEEK	e1	e2	e3	e4	e5	e6	e7	e8	C1	C2	C3	C4	C5	C6	C7	C8
1	542	459	491	448	598	542	552	456	486	594	500	611	432	523	446	566
2	577	492	539	488	614	569	559	465	538	615	513	651	463	553	452	578
3	610	511	553	515	636	603	585	491	566	664	538	671	493	572	477	596
4	631	528	567	531	646	625	598	514	591	662	551	699	517	588	486	609
5	644	533	594	556	666	641	609	529	611	650	569	719	534	598	492	611
6	670	554	616	575	638	637	603	522	632	645	566	743	555	612	489	622
7	700	569	637	603	646	645	586	522	658	648	570	768	570	638	489	631
8	713	578	657	615	654	664	601	533	657	655	575	778	584	651	500	623
9	718	578	664	614	666	656	606	551	651	648	573	774	579	655	508	598
10	692	578	661	608	664	665	608	549	650	644	572	769	550	638	498	599
11	682	578	660	592	665	665	606	536	642	650	570	756	551	634	484	585
12	681	587	669	595	684	642	605	544	643	655	569	767	546	632	474	575
13	691	591	672	581	672	659	600	549	648	649	570	741	561	618	481	582

## Sheet: ex time
	Total time running (sec)
Session	e1	e2	e3	e4	e5	e6	e7	e8
1	177	189	367	200	214	415	354	378
2	245	229	212	277	259	240	490	458
3	241	332	255	272	375	288	482	664
4	222	466	333	251	527	376	444	932
5	261	468	350	269	550	441	590	720
6	308	433	350	388	546	441	616	866
7	624	626	581	786	789	732	686	689
8	480	480	712	605	605	898	529	529
9	625	500	358	787	629	452	687	549
10	648	600	400	800	700	551	771	632
11	925.5	690	708	920	870	891	888	759
12	792	826.5	775.5	778	909	853.5	870	909
13	1078.5	583.5	1056	580	642	1162.5	1086	642
14	987	616.5	1192.5	791	828	1170	982.5	780
15	747	750	933	635	810	1176	805.5	810
16	613.5	841.5	961.5	537	925.5	1057.5	675	925.5
17	1065	766.5	1167	450	843	1284	1071	843
18	964.5	879	879	781	1118	1018	960	966
19	949.5	868.5	1038	964	1116	1116	1083	1188
20	985.5	757.5	1143	925	1137	1114	1027	949
21	888	726	1112	986	1089	966	1067	997
22	646.5	616.5	1144	889	925.5	716	1066.5	917
23	840	783	1188	647	942	1150	1128	1026
24	940.5	846	1048	765	957	1192	1033	1043
25	927	964	1099	742	938	1101	1152	1098
26	1001	962	963	769	965	1069	1162	932
27	982	1077	811	712	841	1058	1120	711
28	944	821	620	890	610	1132	1068	769
29	867	668	716	711	1067	1105	896	996
30	781	567	789	703	907	1103	1119	1047
31	569	720	767	680	923	956	1012	963
32	739	778	789	613	938	709	830	1077
33	828	887	820	446	919	1139	695	1095
34	816	962	723	528	1095	1180	1103	1153
35	921	1000	758	512	1077	911	932	842

## Sheet: open field assess
distance travel (cm)
week1		week11		week 13			ETHOVISION measures, additional
con	ex	con2	ex2	con3	ex3
1875.12	2041.6	2442.44	1884.3	2654.08	1752.4			week 1				week 11				week 13
1939.23	1754.5	1852.25	1641.2	2280.85	1526.32			EX	sem	CON	sem	EX	sem	CON	sem	EX	sem	CON	sem
1896.5	1893.1	2410.15	1776.5	2461.03	1652.14		distance	1766	120	1854	104	2130	94	2056	112	2270	130	2411	173
1768.63	853.6	2309.61	2818.2	1109.68	2620.93		speed	5.2	1.8	5.9	1.9	5.9	2.1	5.6	2.4	7.1	2.3	8.4	3.6
1836.56	559.9	2274.24	2092.2	727.87	1945.75		time to first "f"	90	24	110	34	26	5.7	11	5.9	11	2.2	10	4.1
2148.8	889.9	2355.23	2193.4	1156.87	2039.86		time total "o"	39	12	33	9.4	46	6.4	61	11	67	13	51	21
2291.76	2182.4	1835.28	2184.6	2837.12	3495.36		time zone 1	128	21	147	23	120	29	89	20	81	17	79	20
2355.47	1566.4	2521.82	1932.7	2036.32	3092.32		time zone 2	372	479	353	477	380	471	411	480	419	483	421	480
2186.53	2005.3	3971.3	2087.8	2606.89	3340.48
2654.1	1752.3	2106.14	1866.7	2277.99	2986.72		# food rewards eaten	2.4	0.3	2.5	0.6	4	0	4	0	4	0	4	0
2235.7	1130.8	1872.19	1943.7	1470.04	3109.92
1950.64	614.9	1965.56	1824.9	799.37	2919.84
508.8	2086.39	1592.4	2144.78	2941.8	1783.49
597.6	1977.43	1032	2239.52	2788.17	1155.84
1352.4	2472.86	1402.8	2196.1	3486.73	1571.14
2283.6	1854.1	2418	1399.62	2614.28	2708.16
2335.2	2002.78	1873.2	1461.78	2823.92	2097.98
1927.2	1433.55	2246.4	1846.06	2021.3	2515.97
1959.6	2246.26	1992	2195.43	3167.22	2231.04
1783.2	2014.7	1947.6	2124.68	2840.72	2181.31
2011.2	1786.02	2029.2	2085.82	2518.28	2272.7
1375.2	2871.68	1566	2813.36	4049.07	1753.92
1676.4	2409.25	1597.2	3232.88	3397.04	1788.86
1544.4	1976.44	1725.6	3132.33	2786.78	1932.67

## Sheet: maze tasks
	reward numbers (# cocoa pops)
2.2, 5 min session
Session	e1	e2	e3	e4	e5	e6	e7	e8	C1	C2	C3	C4	C5	C6	C7	C8
1	37	40	40	39	44	41	41	37	33	36	37	41	49	41	41	33
2	33	43	44	41	41	43	37	41	35	37	35	39	41	43	47	33
3	33	47	41	37	47	43	43	44	39	41	36	47	47	36	48	33
4	36	49	51	49	49	37	47	41	36	44	33	40	39	40	41	40
5	39	52	49	48	47	48	48	36	44	44	41	48	47	48	41	40
2.6, 20 trials
Session	e1	e2	e3	e4	e5	e6	e7	e8	C1	C2	C3	C4	C5	C6	C7	C8
1	80	80	93	77	88	96	82	102	66	72	74	82	99	82	83	66
2	88	86	101	83	83	98	75	109	69	75	70	78	83	85	93	67
3	93	93	96	75	93	99	86	114	78	83	72	93	93	72	96	66
4	98	99	114	98	99	114	93	109	72	88	66	80	77	80	83	80
5	104	104	112	96	93	109	96	99	88	88	82	96	93	96	83	80
2.6Barrier, 20 trials
Session	e1	e2	e3	e4	e5	e6	e7	e8	C1	C2	C3	C4	C5	C6	C7	C8
1	84	80	84	100	84	72	80	84	80	80	80	72	84	68	84	84
2	80	80	86	100	88	76	84	80	84	84	84	68	80	84	84	86
3	100	98	88	96	96	72	96	88	76	88	76	72	80	92	84	86
4	88	80	88	100	104	84	100	108	80	88	80	72	80	80	80	76
5	92	88	96	96	104	84	100	92	84	84	80	68	80	80	84	80

## Sheet: toy task
time to first reward
session	e1	e2	e3	e4	e5	e6	e7	e8	C1	C2	C3	C4	C5	C6	C7	C8
1	20	141	60	395	76	130	135	411	600	53	600	600	64	600	70	48
2	13	55	156	166	190	77	48	387	600	69	397	600	165	600	300	97
3	94	121	155	54	15	26	23	200	330	125	287	297	282	270	295	245
4	16	112	48	51	57	31	70	209	329	34	264	600	52	464	40	59
5	8	138	14	22	58	24	100	217	380	146	163	290	130	425	134	260
rewards earned/day
session	e1	e2	e3	e4	e5	e6	e7	e8	C1	C2	C3	C4	C5	C6	C7	C8
1	2	2	1	2	2	3	2	1	0	2	0	0	3	0	2	1
2	2	2	2	2	3	3	3	1	0	1	1	0	3	0	3	1
3	3	2	3	3	3	3	3	0	2	2	2	1	3	1	2	2
4	2	3	3	3	2	3	3	2	2	3	2	0	3	1	3	2
5	3	2	3	3	3	3	3	3	2	2	3	1	3	2	3	2
time spent working (directed head to toy contact, or hands to toy contact)
session	e1	e2	e3	e4	e5	e6	e7	e8	C1	C2	C3	C4	C5	C6	C7	C8
1	380	411	527	395	276	367	430	211	78	353	203	92	302	211	361	291
2	431	555	432	466	381	261	477	246	110	269	397	61	481	111	468	297
3	500	418	411	454	321	298	426	301	221	269	487	124	482	206	361	345
4	498	511	481	451	428	315	431	369	229	534	364	119	462	338	340	329
5	421	481	521	422	412	318	424	411	380	446	421	361	421	425	334	394

## Sheet: op box
head in hopper
Session	e1	e2	e3	e4	e5	e6	e7	e8	C1	C2	C3	C4	C5	C6	C7	C8
1	49	126	65	67	29	122	36	110	38	114	60	59	38	122	95	33
2	51	94	52	122	39	84	49	81	50	105	93	132	14	90	48	41
3	50	63	41	76	64	88	41	55	63	104	75	68	27	71	26	17
4	89	78	49	40	91	71	21	64	41	81	100	82	17	106	13	39
5	159	200	52	34	131	102	21	72	21	45	106	41	15	139	24	62
6	173	209	78	81	166	111	29	79	20	40	109	18	19	125	26	92
7	162	209	109	92	188	103	59	101	18	22	92	40	18	149	17	110
lever press
Session	e1	e2	e3	e4	e5	e6	e7	e8	C1	C2	C3	C4	C5	C6	C7	C8
1	2	0	0	0	16	4	0	0	1	0	0	0	0	0	3	0
2	35	9	0	0	59	9	0	24	2	0	19	0	0	39	0	0
3	76	48	24	0	89	62	0	72	0	0	38	0	0	46	0	0
4	112	183	89	0	124	118	11	99	1	0	95	0	0	106	1	29
5	162	192	112	0	166	122	26	181	3	1	91	0	0	139	0	84
6	150	206	179	0	188	103	59	172	0	0	109	0	0	125	3	118
7	173	211	192	0	162	141	119	204	0	0	92	0	0	149	2	135
Exploit phase only, sessions 5,6,7
Session	e1	e2	e3	e5	e6	e8	C3	C6	C8
5	162	192	112	166	122	181	91	139	84
6	150	206	179	188	103	172	109	125	118
7	173	211	192	162	141	204	92	149	135
Phase Progression, 1= no association, 2=disover, 3=establish, 4=exploit
	session 1	2	3	4	5	6	7
e1	1	1	1	1	1	1	1
e2	1	1	1	2	3	4	4
e3	1	1	2	4	4	4	4
e4	1	2	3	4	4	4	4
e5	1	2	4	4	4	4	4
e6	1	2	4	4	4	4	4
e7	1	2	4	4	4	4	4
e8	2	3	4	4	4	4	4
C1	1	1	1	1	1	1	1
C2	1	1	1	1	1	1	1
C3	1	1	1	1	1	1	1
C4	1	1	1	1	1	1	1
C5	1	1	1	1	1	1	1
C6	1	1	1	2	4	4	4
C7	1	2	3	4	4	4	4
C8	1	2	3	4	4	4	4

## Sheet: net reward
#pops per task
op EX	op CON	toy EX	toy CON	2.2 ex	2.2 con	2.6 ex	2.6 con	2.6b ex	2.6b con
696	1	12	6	268	280	463	373	444	404
824	0	11	10	347	304	462	406	426	424
591	430	12	8	338	272	516	364	442	400
0	0	13	2	321	322	429	429	492	352
787	0	13	15	342	334	456	445	476	404
542	590	15	4	318	311	516	415	388	404
198	0	14	13	324	328	432	438	460	416
752	346	7	8	300	268	533	359	452	412
